# Supplementary material for: Burden of cytomegalovirus reactivation post kidney transplant with antithymocyte globulin use in Thailand: A retrospective cohort study
Source: F1000Res. 2018 Sep 28;7:1568. [Version 1] doi: 10.12688/f1000research.16321.1 (PMC6234719; doi:10.12688/f1000research.16321.1)
Supplement: Raw data for the study ‘Burden of cytomegalovirus reactivation post kidney transplant with antithymocyte globulin use in Thailand: A retrospective cohort study [file f1000research-7-17829-s0000.tgz]

Archive with 1 entries (1 files):
- 72f18f3c-171d-4008-bdfe-ea6a863b18c7_Dataset_1.xlsx
