# Supplementary material for: Burden of cytomegalovirus reactivation post kidney transplant with antithymocyte globulin use in Thailand: A retrospective cohort study
Source: F1000Res. 2018 Sep 28;7:1568. [Version 1] doi: 10.12688/f1000research.16321.1 (PMC6234719; doi:10.12688/f1000research.16321.1)
Supplement: Raw data for the study ‘Burden of cytomegalovirus reactivation post kidney transplant with antithymocyte globulin use in Thailand: A retrospective cohort study [file f1000research-7-17829-s0000.tgz › 72f18f3c-171d-4008-bdfe-ea6a863b18c7_Dataset_1.xlsx]

## Sheet: Sheet1
Gender 1=male, 2=female	age	ATG DOSE	ATG DURATION(DAYS)	total ATG dose	CMV 0=none 1=reactivation/disease	CMV 1=reactivation, 2=disease	type of KT 1=DDKT, 2=LRKT	PRA>10	ColdIschemicTime(min)	Induction agents 0=NO, 1= Antithymocyte globulin, 2=Anti-IL-2, 3= Rituximab	serum Cr at discharge (mg/dL), HD=Hemodialysis	BW at Discharhe KT	GFR at Discharg KT	GFR range at diascharge 1 ,>60=900,2=40-59,3=25-39,4=10-24,5=<10	dateofKT(M/D/Y) Year in Thai	KTADMissionDATE(M/D/Y) Year in Thai	KTDISchargeDATE (M/D/Y) Year in Thai	durationKTHospitalization (days)	D100-dischatge date (period after KTdischage until D100 after KT) (days)	maintenanceimmunosuppressive regimen AT KT discharge	cyclosporine 1= yes, 2=no	cycloDose*	cycloLevel	Mycofenolate use 1=yes	MMFdose (mg/day)	tacrolimus(prograft) use 1=yes	tacrolimus dose	prednisolone use 0=no, 1= yes	prednisoloneDose (mg/day)	valgancyclovir prophylaxis 1=yes	REJECTION 1=YES, 2=NO	DATE OF REJECTION (M/D/Y) Year in Thai	time to rejection after KT (days)	CMVreactivation 0=no, 1=yes	Date of CMV reactivation (M/D/Y) Year in Thai	Timing of KT to CMV reactivation (days)	Timing of ATG use to CMV reactivation (days)	coinfection 1=yes, 2=no	bacterial 0=no,1=yes	fungal 0=no,1=yes	Viral 0=no,1=yes	Mycobacterium 0=no,1=yes	PCP 0=no,1=yes	GRAFT LOSS require Hemodialysis 0=no,1=yes	TIMe TO GRAFT LOSS after KT (days)		ATG Date first dose (M/D/Y) Year in English	ATG Date first (M/D/Y) Year in Thai	dateofKT(M/D/Y) (M/D/Y) Year in Thai
2	51	100	3	300	0	0	2	0	39	0	0.8	57.6	89	1	2552-07-12	2552-07-11	2552-07-31	20	80	Mycofenolate, cyclosporine, PREDnisolone	1	275		1	2000			1	20	1	1	2552-12-23	164	0				1	1	0	0	0	0	1	1038		2009-12-30	2552-12-30	2552-07-12
1	68	75	5	375	0	0	1	1	1440	1	2.6	64.9	21	4	2552-09-23	2552-09-23	2552-11-20	58	42	Mycofenolate, certican, PREDnisolone				1	1500			1	20	0	1	2553-06-16	266	0				1	1	1	0	1	0	1	266		2010-01-19	2552-09-24	2552-09-23
2	50	50	3	150	1	1	2	0	19	2,3	5.1	53.5	13	4	2552-09-14	2552-09-03	2552-11-20	78	22	Mycofenolate, tacrolimus, PREDnisolone				1	1000	1	1.5	1	10	0	1	2552-09-15	1	1	2552-12-08	85	82	1	1	1	1	1	1	0				2552-09-17	2552-09-14
1	50	75	3	225	0	0	2	0	11	2	1.3	74	71	1	2553-04-12	2553-04-11	2553-04-28	17	83	Mycofenolate, tacrolimus, PREDnisolone				1	1500	1	3	1	20	0	1	2553-04-14	2	0				1	0	1	0	0	1	0			2010-04-20	2553-04-14	2553-04-12
2	56	50	3	150	1	1	1	1		1	1.8	42	23	4	2554-01-07	2554-01-06	2554-02-02	27	73	Mycofenolate, tacrolimus, PREDnisolone				1	1500	1	4	1	10	0	1	2554-01-20	13	1	2556-10-10	1007	1007	1	1	0	0	1	0	0			2011-01-23	2554-01-07	2554-01-07
2	44	50	3	150	1	1	2	0	32	1	0.6	43	81	1	2554-05-20	2554-05-10	2554-06-10	31	69	Mycofenolate, tacrolimus, PREDnisolone				1	1500	1	2.5	1	20	0	0			1	2554-08-01	73	74	1	1	0	0	0	0	0			2011-05-29	2554-05-19	2554-05-20
2	49	50	3	150	0	0	1	0	1200	1	HD	42	10	5	2554-06-11	2554-06-11	2554-08-11	61	39	cellcept,rapamune(sirolimus),pred				1	1000			1	10	0	1	2554-07-22	41	0				1	1	0	0	0	0	1	41		2011-06-30	2554-06-11	2554-06-11
2	38	50	3	150	0	0	2	1	22	1	0.69	44	77	1	2554-12-09	2554-12-08	2554-12-24	16	84	Mycofenolate, tacrolimus, PREDnisolone				1	1500	1	6	1	15	0	0			0				1	1	0	0	0	0	0			2011-12-17	2554-12-09	2554-12-09
1	47	75	3	225	0	0	2	0	14	2	1.68	63	41	2	2554-12-25	2554-12-24	2555-01-21	28	72	Mycofenolate, tacrolimus, PREDnisolone				1	1000	1	4	1	20	1	1	2555-01-06	12	0				1	1	0	0	0	0	0			2012-01-19	2555-01-17	2554-12-25
2	35	75	3	225	1	1	2	0	7	1	0.65	37	71	1	2555-02-06	2555-02-05	2555-03-22	50	50	Mycofenolate, tacrolimus, PREDnisolone				1	1500	1	3	1	5	0	0			1	2555-03-12	34	33	1	0	1	0	0	0	0			2012-02-06	2555-02-07	2555-02-06
1	25	75	3	225	0	0	2	0	39	1	1.15	64	89	1	2555-02-13	2555-02-12	2555-03-10	27	73	Mycofenolate, tacrolimus, PREDnisolone				1	2000	1	2	1	10	0	1	2555-06-12	119	0	2556-05-07			1	0	0	0	0	1	0			2012-02-13	2555-02-12	2555-02-13
1	36	100	3	300	1	1	2	0	20	1	1.66	60	52	2	2555-02-17	2555-02-16	2555-03-27	40	60	Mycofenolate, tacrolimus, PREDnisolone				1	2000	1	5	1	40	0	0			1	2555-03-12	23	24	0	0	0	0	0	0	0			2012-02-18	2555-02-16	2555-02-17
1	32	100	4	400	0	0	1	1	8640	1	2.06	55	40	2	2555-04-03	2555-04-03	2555-05-02	28	72	neoral,cellcept, pred	1	200		1	1500			1	15	0	0			0				0	0	0	0	0	0	0			2012-04-03	2555-04-05	2555-04-03
2	53	75	5	375	0	0	2	1	18	1	0.98	57	60	1	2555-04-27	2555-04-26	2555-05-12	16	84	neoral,cellcept, pred	1	150		1	1500			1	20	0	0			0				1	1	1	0	0	0	0			2012-04-28	2555-04-28	2555-04-27
1	41	100	4	400	0	0	2	0	45	1	1.45	63	60	1	2555-05-18	2555-05-16	2555-06-03	18	82	Mycofenolate, tacrolimus, PREDnisolone				1	2000	1	3.5	1	20	0	0			0				1	1	0	0	0	0	0			2012-05-17	2555-05-17	2555-05-18
1	41	100	3	300	1	2	1	0	870	1	5.89	55	13	4	2555-06-14	2555-06-14	2555-08-11	58	42	Mycofenolate, cyclosporine, PREDnisolone	1	150		1	1500			1	15	0	0			1	2556-11-21	526	526	1	0	0	1	0	0	0			2012-06-15	2555-06-14	2555-06-14
2	59	100	7	700	0	0	2	0	24	2	HD	67	10	5	2555-10-13	2555-10-18	2555-12-04	47	53	Mycofenolate, cyclosporine, PREDnisolone then severe Ab mediated rejection-> nephrectomy at same admission, off cellcept, prograft, cont low dose prednisolone								1	5	0	1	2555-10-22	9	0				1	1	0	1	0	0	1	399		2012-10-27	2555-10-26	2555-10-13
2	26	75	3	225	0	0	2	1	14	1	0.7	46	88	1	2555-11-28	2555-11-28	2555-12-24	26	74	Mycofenolate, tacrolimus, PREDnisolone				1	1500	1	6.5	1	20	0	0			0				1	1	0	0	0	0	0			2012-12-06	2555-12-05	2555-11-28
2	38	75	3	225	1	2	1	1	1020	1	2.75	62	27	3	2556-01-16	2556-01-16	2556-03-03	46	54	Mycofenolate, tacrolimus, PREDnisolone				1	1500	1	7	1	10	0	0			1	2556-05-18	123	84	1	1	1	0	0	0	0			2013-01-17	2556-02-24	2556-01-16
1	31	75	5	375	0	0	1	0	1380	1	2.5	49	30	3	2556-02-10	2556-02-09	2556-03-09	27	73	Mycofenolate, tacrolimus, PREDnisolone	1	150						1	15	0	0			0				1	1	0	1	0	0	0			2013-02-13	2556-02-11	2556-02-10
2	40	75	3	225	1	2	1	1	1140	2	4.4	44	12	4	2556-03-07	2556-03-07	2556-05-12	66	34	Mycofenolate, tacrolimus, PREDnisolone				1	1250	1	9	0		0	1	2556-03-12	5	1	2556-07-09	124	107	1	1	0	0	0	0	1	208		2013-03-27	2556-03-24	2556-03-07
2	48	75	3	225	1	1	2	1	25	1,2	0.65	51	85	1	2556-03-23	2556-03-18	2556-04-08	21	79	Mycofenolate, tacrolimus, PREDnisolone				1	2000	1	8	1	20	0	0			1	2556-06-04	73	74	1	1	0	0	0	0	0			2013-03-28	2556-03-22	2556-03-23
1	47	75	2	150	0	0	1	1	1740	1	1.94	51	34	3	2556-04-15	2556-04-14	2556-05-22	37	63	Mycofenolate, tacrolimus, PREDnisolone				1	1000	1	7	1	20	0	0			0		184	184	1	1	0	0	0	1	0			2013-04-15	2556-04-15	2556-04-15
1	25	35	3	105	0	0	1	0	1200	1	1.9	55	46	2	2556-05-03	2556-05-03	2556-05-24	21	79	cyclosporin,certican,prednisolone	1	95						1	20	0	0			0				0	0	0	0	0	0	0			2013-05-03	2556-05-03	2556-05-03
2	42	60	3	180	0	0	2	0	20	1	0.39	40	119	1	2556-05-26	2556-05-16	2556-06-10	25	75	Mycofenolate, tacrolimus, PREDnisolone				1	1500	1	9	1	20	1	0			0				1	1	0	0	0	0	0			2013-05-25	2556-05-26	2556-05-26
2	31	75	3	225	1	1	1	1	1350	1	1.17	43	47	2	2556-06-01	2556-06-01	2556-06-23	22	78	Mycofenolate, tacrolimus, PREDnisolone				1	1500	1	5	1	20	0	1	2556-11-07	159	1	2556-07-19	48	48	1	1	0	0	0	0	0			2013-06-01	2556-06-01	2556-06-01
2	48	75	3	225	1	1	1	1	1380	1	1.09	40	40	2	2556-06-14	2556-06-13	2556-07-17	34	66	Mycofenolate, tacrolimus, PREDnisolone				1	1500	1	5	1	20	0	1	2556-06-27	13	1	2556-09-06	84	84	0	0	0	0	0	0	0			2013-06-14	2556-06-14	2556-06-14
1	27	100	3	300	1	1	1	1	1500	2	3.7	91	39	3	2555-08-30	2555-08-30	2555-10-03	34	66	Mycofenolate, tacrolimus, PREDnisolone				1	2000	1	7	1	20	0	1	2556-04-30	244	1	2556-06-28	303	4	1	1	0	0	0	0	0			2013-07-02	2556-07-02	2555-08-30
2	50	50	3	155	0	0	2	1	11	1	0.63	41	69	1	2556-07-14	2556-07-08	2556-07-31	23	77	Mycofenolate, tacrolimus, PREDnisolone				1	2000	1	3.5	1	20	0	0			0				0	0	0	0	0	0	0			2013-07-13	2556-07-12	2556-07-14
1	49	100	3	300	1	2	1	1	1020	1	2.54	60	30	3	2556-07-21	2556-07-21	2556-09-04	45	55	Mycofenolate, tacrolimus, PREDnisolone				1	1500	1	3.5	1	15	0	0			1	2556-10-25	96	96	1	0	1	0	0	0	0			2013-07-22	2556-07-21	2556-07-21
[truncated: 36 more columns]
